# Supplementary material for: The Activating Effect of Strong Acid for Pd-Catalyzed Directed C–H Activation by Concerted Metalation-Deprotonation Mechanism
Source: Molecules. 2021 Jul 4;26(13):4083. doi: 10.3390/molecules26134083 (PMC8271562; doi:10.3390/molecules26134083)
Supplement: Supplementary file 1 [file molecules-26-04083-s001.zip]

Archive with 1 entries (1 files):
- molecules-1272965-SI.pdf
